# Supplementary material for: Molecular apocrine tumours in EORTC 10994/BIG 1-00 phase III study: pathological response after neoadjuvant chemotherapy and clinical outcomes
Source: Br J Cancer. 2019 Mar 22;120(9):913–21. doi: 10.1038/s41416-019-0420-y (PMC6734658; doi:10.1038/s41416-019-0420-y)
Supplement: Supplementary file 2 — supplementary table 13 [file 41416_2019_420_MOESM2_ESM.xlsx]

## Sheet: Sheet1
Country	Site	Comment	EC	Address	EC reference numbers
Belgium	101		Comité d'Ethique Institut Jules Bordet	Comité d'Ethique Institut Jules Bordet Bld. de Waterloo 121 1000 Brussels Belgium	DB/CG/1026
Belgium	155		Comité d'Ethique Hospitalo-Facultaire Universitaire de Liège	Comité d'Ethique Hospitalo-Facultaire Universitaire de Liège Centre Hospitalier Universitaire du Sart Tilman, B35 4000 Sart Tilman par Liège 1 Belgium	2004/72
Belgium	1234		Ethische Comité Sint Augustinus	Ethische Comité Sint Augustinus Oosterveldlaan 24 2610 Wilrijk Belgium	10994
Switzerland	935	Not EORTC responsibility --> through SAKK	Kantonale Ethikkomission AG/S0	Kantonale Ethikkomission AG/S0 Bachstr. 15 5001 Aarau
Switzerland	451	Not EORTC responsibility --> through SAKK	Commission Cantonale d'Ethique de la Recherche	Commission Cantonale d'Ethique de la Recherche Rue Adrien-Lachenal 8 1207 Geneva Switzerland Phone +41 225465028 Fax +41 22 372 90 20 Email ccer@etat.ge.ch – Central EC	10994
Switzerland	453	Not EORTC responsibility --> through SAKK	Kantonale Ethikkommission Zürich	Info.KEK@kek.zh.ch	10994
Switzerland	454	Not EORTC responsibility --> through SAKK	Kantonale Ethikkommission Bern (KEK)	Kantonale Ethikkommission Bern (KEK) Murtenstrasse 31 3010 Bern Switzerland Phone +41 316337070 Fax +41 316337071 Email info.kek.kapa@gef.be.ch	10994
France	1 EC For all sites	Central submission to 1 EC	Comité de protection des personnes "Sud-Ouest et Outre-mer III", Hôpital Pellegrin	Comité de protection des personnes "Sud-Ouest et Outre-mer III", Hôpital Pellegrin Bâtiment 1A - Service de pharmacologie clinique Place Amélie-Raba-Léon 33076 Bordeaux France	10994
UK	1 EC For all sites	South East Scotland Research Ethics Service	Not EORTC responsibility --> through NHS National Services Scotland (ACCOG)	South East Scotland Research Ethics Service Waverley Gate 2-4 Waterloo Place Edinburgh EH1 3EG	10994
the Netherlands	1 EC For all sites	310 act as Central EC	Commissie Medische Ethiek Leiden Universitair Medisch Centrum	Commissie Medische Ethiek Leiden Universitair Medisch Centrum Albinusdreef, 2. Postbus 9600 2300 RC Leiden The Netherlands	P01.043
Poland	550		Komisja Bioetyczna przy Centrum Onkologii Instytucie	Komisja Bioetyczna przy Centrum Onkologii Instytucie Ul. Roentgena, 5 02-781 Warsaw POLAND	15/2002
Poland	551		Niezaleznej Komisji Bioetycznej Do Spraw Badan Naukowych	Niezaleznej Komisji Bioetycznej Do Spraw Badan Naukowych Przy Akademli Medyczney W Gdansku Ul. M. Sklodowskiej-Curie 3A 80 210 Gdansk POLAND	819/2000
Portugal	1 EC For all sites	Central submission to 1 EC	CEIC - Comissão de Ética para a Investigação Clínica	CEIC - Comissão de Ética para a Investigação Clínica Parque de Saúde de Lisboa Avenida do Brasil, 53 - Pav 17-A 1749-004 Lisboa Portugal	DVIG/UGEC
Sweden	1 EC For all sites	Central Ethical Review Board/ Centrala Etikprövningsnämnden (EPN)	Not EORTC responsibility --> through Karolinska (SWEBCG)	Central Ethical Review Board/ Centrala Etikprövningsnämnden (EPN) c/o Vetenskapsrådet 101 38 Stockholm Sweden	10994
Slovania	969		Komisija Republike Slovenije za medicinsko etiko	Komisija Republike Slovenije za medicinsko etiko (National Medical Ethics Committee) Zaloška c. 7 Sl 1525 Ljubljana Slovenia	10994
